# Supplementary material for: Using text mining techniques to extract phenotypic information from the PhenoCHF corpus
Source: BMC Med Inform Decis Mak. 2015 Jun 15;15(Suppl 2):S3. doi: 10.1186/1472-6947-15-S2-S3 (PMC4474585; doi:10.1186/1472-6947-15-S2-S3)
Supplement: Additional file 1 — Query used to retrieve the literature articles from the PubMed Central OpenAccess subset. [file 1472-6947-15-S2-S3-S1.txt]

"Heart failure" OR "Congestive Heart Failure" OR "Heart failure Clinical presentation" OR "Heart failure Clinical features" OR "Heart failure Symptoms" OR "Heart failure clinical manifestation" OR "Heart failure clinical picture" AND ("Chronic renal failure" OR "Renal failure" OR "Chronic Renal insufficiency" OR "Renal insufficiency" OR "Kidney failure" OR "CRF" OR "CRI")
