# Supplementary material for: Using text mining techniques to extract phenotypic information from the PhenoCHF corpus
Source: BMC Med Inform Decis Mak. 2015 Jun 15;15(Suppl 2):S3. doi: 10.1186/1472-6947-15-S2-S3 (PMC4474585; doi:10.1186/1472-6947-15-S2-S3)
Supplement: Additional file 2 — Table showing the contribution of features in each machine-learning based method. [file 1472-6947-15-S2-S3-S2.xlsx]

## Sheet: Sheet1
			Method	P	R	F
			HMM(BOW) baseline	0.86	0.59	0.69
			HMM (BOW+POS)	0.89	0.62	0.73
			HMM (BOW+POS+CHUNK)	0.88	0.62	0.73
			HMM (BOW+POS+CHUNK+Prefix & Suffix	0.9	0.63	0.74
			MEMM(BOW) baseline	0.57	0.43	0.94
			MEMM (BOW+POS)	0.61	0.47	0.53
			MEMM (BOW+POS+CHUNK)	0.56	0.51	0.53
			MEMM (BOW+POS+CHUNK+Prefix & Suffix	0.67	0.33	0.52
			CRF(BOW) baseline	0.84	0.75	0.78
			CRF (BOW+POS)	0.87	0.72	0.8
			CRF(BOW+POS+CHUNK)	0.89	0.75	0.81
			CRF (BOW+POS+CHUNK+Prefix & Suffix	0.88	0.77	0.82
			Results of machine learning-based methods on the records subset of PhenoCHF. Key: BOW=bag-of-words, POS=parts-of-speech
			Method	P	R	F
			HMM(BOW) baseline	0.28	0.41	0.32
			HMM (BOW+POS)	0.27	0.54	0.36
			HMM (BOW+POS+CHUNK)	0.29	0.41	0.37
			HMM (BOW+POS+CHUNK+Prefix & Suffix	0.3	0.55	0.39
			MEMM(BOW) baseline	0.49	0.11	0.18
			MEMM (BOW+POS)	0.24	0.21	0.22
			MEMM (BOW+POS+CHUNK)	0.22	0.23	0.22
			MEMM (BOW+POS+CHUNK+Prefix & Suffix	0.18	0.55	0.24
			CRF(BOW) baseline	0.54	0.38	0.45
			CRF (BOW+POS)	0.57	0.47	0.51
			CRF(BOW+POS+CHUNK)	0.57	0.47	0.51
			CRF (BOW+POS+CHUNK+Prefix & Suffix	0.48	0.62	0.54
			Results of machine learning-based methods on the articles subset of PhenoCHF. Key: BOW=bag-of-words, POS=parts-of-speech.
